# Supplementary material for: Discovery of Coumarins from Zanthoxylum dimorphophyllum var. spinifoliumas and Their Potential against Rheumatoid Arthritis
Source: Molecules. 2024 Sep 16;29(18):4395. doi: 10.3390/molecules29184395 (PMC11433664; doi:10.3390/molecules29184395)
Supplement: Supplementary file 1 [file molecules-29-04395-s001.zip]

Archive with 1 entries (1 files):
- molecules-3145253-supplementary.pdf
